# Supplementary material for: A glycine-rich PE_PGRS protein governs mycobacterial actin-based motility
Source: Nat Commun. 2022 Jun 24;13:3608. doi: 10.1038/s41467-022-31333-0 (PMC9232537; doi:10.1038/s41467-022-31333-0)
Supplement: Supplementary file 10 — Supplementary Data 1 [file 41467_2022_31333_MOESM10_ESM.xlsx]

## Sheet: (A) MMAR PGRS
	Supplementary Data 1
	Analysis of putative amphipathic helix in linker sequences of Mycobacterium marinum (M strain) PE_PGRS proteins.
	MMAR gene	Residues	Sequence	Hydrophobic moment score	Large hydrophobic residues in hydrophobic face
	MMAR_3581 (MirA)	102-119	FSKLVQFILNLVNAPSEL	0.569	6
	MMAR_2948	97-114	PLQQLLEAINSPVQALTG	0.539	5
	MMAR_2551	99-116	QTLMRDALNLINAPTNAL	0.504	5
	MMAR_2490	95-112	ASPLQPLLDLINAPTQAI	0.494	5
	MMAR_2274	95-112	VNPLQPLLDVINAPTQLL	0.49	5
	MMAR_3758	95-112	AGPLQPLLDLINAPTQAL	0.487	5
	MMAR_4822	100-117	DGQFQVLAEPVQTLGQAW	0.482	4
	MMAR_5038	101-118	DGQFQVLAEPVQTLGQAW	0.482	4
	MMAR_0572	93-110	ANVQQSLLNLINGPTQAL	0.481	4
	MMAR_5344	100-117	QSLPQDLLNVVNAPTQAL	0.481	3
	MMAR_4377	95-112	VSPLQDLLGLINAPTQAL	0.476	5
	MMAR_1208	97-114	PLQDLLNVVNAPTQALLG	0.474	3
	MMAR_2973	97-114	QNLIKTVNAPARALLGHP	0.474	4
	MMAR_3316	97-114	PLQDLLNVVNAPTQALLG	0.474	3
	MMAR_3400	98-115	VLQTVGQDLVNVVNRPTQ	0.473	2
	MMAR_3105	95-112	ASPLEQLLDLINLPSQTL	0.472	5
	MMAR_3729	93-110	SNAAQAFLDLINAPTQAL	0.471	4
	MMAR_2103	101-118	LIDDVLGVVNAPTNLLLG	0.47	4
	MMAR_0183	105-122	LPLDVLNAVNAPFQAFTD	0.46	4
	MMAR_1161	93-110	ANVQQNLLNAINAPTQAL	0.459	3
	MMAR_2492	98-115	LQELLNAVNAPTQALLGR	0.459	3
	MMAR_4561	95-112	VSPLQQALDAVNAPVQQL	0.458	3
	MMAR_1851	97-114	PLQPVLDLINGPTQALLG	0.457	4
	MMAR_2033	97-114	PLQPVLDLINGPTQALLG	0.457	4
	MMAR_2067	95-112	ASPLDQLMGVVNAPAQAL	0.455	4
	MMAR_2102	99-116	QNVEQDLLNLVNAPTQAL	0.455	3
	MMAR_4399	95-112	ASPLAGLLAAINAPVQSL	0.455	5
	MMAR_0755	96-113	NPLQGVEEHLLGVLNSPT	0.454	3
	MMAR_2459	101-118	PMQELLKVVNAPTQMLLG	0.454	4
	MMAR_4398	97-114	PFQGLLGAVNAPVQTLTG	0.453	4
	MMAR_1442	97-114	QNLLNAVNAPVQTLLGRP	0.452	4
	MMAR_4287	104-121	GGLFEQVGRVQAGFTANL	0.452	3
	MMAR_3875	96-113	NPLLSAINSPFQAILGRP	0.451	6
	MMAR_4999	93-110	ANAEQNLLNLINSPTQAF	0.451	4
	MMAR_1391	97-114	QNLLNAVNGPTQAWLGRP	0.449	2
	MMAR_3424	97-114	PLQQLEQDVLNVINTPTQ	0.449	3
	MMAR_3728	93-110	TNVEQTLLNAINAPTEAL	0.447	3
	MMAR_5044	97-114	PLQALYDLVNAPTQALLG	0.443	4
	MMAR_2645	96-113	SPLQDALNLINAPTQALF	0.442	4
	MMAR_4548	97-114	PLQTLEQQLLGVINAPTN	0.44	4
	MMAR_0431	93-110	TNAADALLGVINTPTQAL	0.437	3
	MMAR_3290	95-112	ASLLKSMPAAVNAPAQAL	0.437	4
	MMAR_4149	95-112	ASPLQAVLDVVNAPAQAL	0.437	3
	MMAR_1850	98-115	PLQNLEQSLLAVINAPSQ	0.435	4
	MMAR_2010	98-115	PLQNLEQSLLAVINAPSQ	0.435	4
	MMAR_4316	99-116	QGLQRDVWGMVNAPTQML	0.435	4
	MMAR_0242	101-118	VERDLLGVINAPSQALTG	0.434	3
	MMAR_0806	93-110	ANVEQNLLGLINAPTQAL	0.434	4
	MMAR_2481	95-112	ASPLEFLLDAVNAPTQTL	0.434	3
	MMAR_4362	93-110	ANAGQQLLDIVNAPTQAL	0.432	3
	MMAR_3402	106-123	AESLGVFAPIERLIGRPL	0.431	3
	MMAR_2656	106-123	QNALNAINAPTQSWLGRP	0.426	2
	MMAR_5321	97-114	PLQAFEDTVLGVINAPTQ	0.425	3
	MMAR_2097	101-118	ISQDMLNAVNGPTEALLG	0.424	3
	MMAR_3008	98-115	SPLQTVEQAVLDLINSPA	0.421	3
	MMAR_4953	104-121	DGFQTAVYGPIRAAGQAW	0.42	3
	MMAR_5013	94-111	VSLAHDLLNTVNAPAQTL	0.419	4
	MMAR_4127	97-114	PLQTLEQDLLGVLNAPTQ	0.418	4
	MMAR_5339	97-114	PLQTLEQQVLSVINAPTE	0.418	3
	MMAR_5555	90-107	ANASQNLVNALNMPAEGL	0.418	3
	MMAR_2053	95-112	ANPLQAVEQQLLGVINAP	0.417	3
	MMAR_5322	103-120	QELLAAINGPTQAIFGRP	0.417	3
	MMAR_5306	158-175	ITSPLGQVVDPVINAPFE	0.416	2
	MMAR_0989	101-118	ETVEQCVLDVINAPTQAL	0.415	2
	MMAR_2969	99-116	QSVQQDLLGLVNAPTQAL	0.411	3
	MMAR_2970	99-116	QSVQQDLLGLVNAPTQAL	0.411	3
	MMAR_4407	95-112	ASSLQSLETDLLGLINAP	0.407	5
	MMAR_4560	96-113	SPLQPVLDAVNAPSQALT	0.407	2
	MMAR_0299	96-113	SPLQVVQNLGQNVLAAVN	0.401	3
	MMAR_5135	97-114	PLQVLERDVLGLVNAPTQ	0.4	3
	MMAR_0478	93-110	TSVQQILLDAINAPTQAL	0.399	4
	MMAR_5099	99-116	QTVQQDVLGLINAPTQAL	0.396	3
	MMAR_2248	97-114	NPLQALEQQLLAAINAPT	0.394	4
	MMAR_2933	103-120	HDLLGAVNAPTETLLGRP	0.393	2
	MMAR_4278	94-111	ISSISGVLRSLMGGGGAQ	0.391	5
	MMAR_2714	96-113	SPLQAALDAVNAPAQALL	0.385	4
	MMAR_0492	98-115	LQTLGQDLLGMVNAPAAA	0.383	5
	MMAR_2460	101-118	QSLNGGAAAAADPLSGLL	0.382	4
	MMAR_3816	96-113	SLQQAANLVTSPVQTLTG	0.382	2
	MMAR_2458	103-120	QGLVNAVNAPAQALLGHP	0.381	3
	MMAR_2272	97-114	QLLSNAVNASTALVNGPF	0.378	2
	MMAR_2596	103-120	QQLLAAINAPTQTLLGRP	0.375	3
	MMAR_3326	98-115	LANPAQVVPQDLLGAINA	0.375	4
	MMAR_2116	100-117	QTLEQDLLAGINAPSQML	0.374	5
	MMAR_4270	97-114	PLQALQDLTLNAINAPAQ	0.373	2
	MMAR_1199	96-113	SPLQTLLGAVNAQTEAMI	0.372	3
	MMAR_1207	96-113	SPLQTLLGAVNAQTEAMI	0.372	3
	MMAR_2112	97-114	PLQTLESTVLDAVNTPTQ	0.369	2
	MMAR_4186	97-114	PLQTLEQDALGIINAPTQ	0.364	4
	MMAR_1195	107-124	GDLLAAINAPVLSLTGRP	0.363	4
	MMAR_2100	93-110	ANAEQGLLGLVNAPTQAL	0.363	3
	MMAR_2113	95-112	VSPLQTLESNVLGALNTP	0.363	3
	MMAR_0625	107-124	GVWGAVNGPAVALWGRPL	0.361	3
	MMAR_0607	93-110	SNVAQTALDLINQPVLTL	0.36	4
	MMAR_3570	93-110	TNAGQALLGAVNAPAQAL	0.356	3
	MMAR_0837	97-114	SIADPLLAAINEPALALT	0.349	5
	MMAR_1829	97-114	SIADPLLAAINEPALALT	0.349	5
	MMAR_5362	97-114	PLQTLEQNVLAAINAPSQ	0.349	3
	MMAR_5308	104-121	ADVMGALNAPTMAWLGRp	0.347	2
	MMAR_1594	106-123	QGVWGAVNGPAVALWGRP	0.346	3
	MMAR_4475	97-114	PLQQTQAAFSTVERDVLS	0.342	2
	MMAR_5307	105-122	DVMGALNAPTMAWLGRPL	0.342	2
	MMAR_3550	97-114	PLEKAIGVFTAPAEGQAG	0.34	3
	MMAR_4562	97-114	PMQQVENLVNAPVLGLTG	0.339	3
	MMAR_2823	118-135	GGGPGGGGGCIGNICGSY	0.338	3
	MMAR_2695	98-115	LANPAQSVQQDLLAAVNA	0.337	2
	MMAR_1162	99-114	QTVEQNALGLINAPTQTL	0.332	3
	MMAR_2709	98-115	LQSLLDAANGETMAMLGR	0.329	3
	MMAR_3199	103-120	QGVLGAVNAPTQALLGRP	0.329	1
	MMAR_4995	96-113	SPLQLAINAVSAPAQSLL	0.324	4
	MMAR_1296	97-114	PLQQLLTLINAPLLAATG	0.322	6
	MMAR_0609	103-120	QQALAVINAPTNALLGRP	0.321	2
	MMAR_5341	105-122	DVLGAVNAPTMAVLGRPL	0.319	2
	MMAR_1601	97-114	SIADPLLAAINAPALALT	0.316	5
	MMAR_0943	98-115	IADPLLAAINAPALALTG	0.314	5
	MMAR_3303	107-124	VGVQDAINAPFLQFTGRP	0.304	3
	MMAR_0608	94-111	AVSPLLDAINAPVLAATG	0.293	3
	MMAR_5207	97-114	PLQELEQQALGVVNAPSM	0.275	2
	MMAR_2575	91-116	EAVNAAAAQNLDLAVSFS	0.209	2
	MMAR_2461	96-113	AALLAGESAAAAVSGGFS	0.128	2

## Sheet: (B) MTB PGRS
	Analysis of putative amphipathic helix in linker sequences of Mycobacterium tuberculosis (H37Rv strain) PE_PGRS proteins.
	PE_PGRS #	Rv gene	Residues	Sequence	Hydrophobic moment score	Large hydrophobic residues in hydrophobic face
	21	Rv1087	104-121	DLLAAINARFERIFGRPL	0.546	6
	17	Rv0978c	96-113	PLQNVLDAINAPVQSLTG	0.529	4
	18	Rv0980c	96-113	PLQNVLDAINAPVQSLTG	0.529	4
	45	Rv2615c	96-113	PLQNVLDAINAPVQSLTG	0.529	4
	47	Rv2741	97-114	PLQQLVDVINAPFRSALG	0.511	5
	24	Rv1325c	95-112	AAPLEGLLNIVNTPTQLL	0.477	5
	12	Rv0832	95-112	ASPLQSLIDVFNAPIQAA	0.471	5
	31	Rv1768	96-113	QSVQQDLLNLINAPTQAL	0.469	4
	55	Rv3511	93-110	TNVEQNLLNLINAPTQTL	0.467	4
	22	Rv1091	103-120	QRLLDLINGPTQALLGRP	0.463	3
	51	Rv3367	93-110	ANVQQNLLNAINAPTQAL	0.459	3
	11	Rv0754	131-148	SPVGEALAPIVNAPTNVL	0.451	3
	59	Rv3595c	93-110	ANVQQSLLNAINAPTQAL	0.445	3
	38	Rv2162c	93-110	ANVQQTLLNAINAPTQTL	0.438	3
	23	Rv1243c	95-112	ASPMQAVLDVVNGPTQLL	0.429	3
	46	Rv2634c	97-114	PLQDLLGVVNAPAQALLG	0.424	5
	15	Rv0872c	96-113	SPLQQALNVINAPTQTLL	0.423	3
	30	Rv1651c	96-113	SSMQALLDAVNAPTQTLL	0.413	3
	34	Rv1840c	95-112	AAALDVLNGPFQALFGRP	0.411	5
	27	Rv1450c	103-120	HNVLNALNAPTQALLGRP	0.406	2
	28	Rv1452c	103-120	HNVLNALNAPTQALLGRP	0.406	2
	36	Rv2098c	39-56	QNLLNAVNAPTQTLLGRP	0.406	2
	29	Rv1468c	97-114	PLQPLFDVINAPTLALLN	0.404	3
	50	Rv3345c	100-117	QALEQQVLGAINAPTQLW	0.404	4
	20	Rv1068c	93-110	TNVEQQVLGLINAPTQAL	0.403	3
	48	Rv2853	95-112	ASPLQVALDVINAPAQTL	0.396	4
	32	Rv1803c	105-122	QTALDAINSPVQTLTGRP	0.395	3
	35	Rv1983	103-120	HDLLGAVNAPTETLLGRP	0.393	2
	58	Rv3590c	97-114	PLQAVEQQVLGLINGPAQ	0.392	3
	33	Rv1818c	97-114	PLEGVLDVINAPALALLG	0.39	5
	42	Rv2487c	96-113	RSLLGAVNAPTEALLGRP	0.387	2
	44	Rv2591	102-119	QNLLAVINAPAQALFGRP	0.381	5
	14	Rv0834c	95-113	ASPLQTLEQGLLGAINAP	0.38	4
	2	Rv0124	96-113	QQLLAAINAPTQALLGRP	0.374	3
	1	Rv0109	96-113	TPLQALQTVQQNVLTVVN	0.369	1
	41	Rv2396	103-120	LELLNAINAPTLALLGRP	0.366	3
	9	Rv0746	98-115	LANPAQSVQQDLLAAVNA	0.36	2
	26	Rv1441c	103-120	QQVLAAINAPTQTLLGRP	0.358	2
	16	Rv0977	102-119	QQVLGVINAPTQTLVGRP	0.354	2
	19	Rv1067c	97-114	QQVLGLINAPTQALLGRP	0.353	2
	6	Rv0532	97-114	QQLLNAINAPTLALLGRP	0.351	3
	43	Rv2490c	97-114	AMRVVLGAVNAPTQTLLG	0.347	2
	3	Rv0278c	94-111	AVSPLLDPINEFFLANTG	0.346	3
	53	Rv3507	98-113	LQSAMGAVSASAQTLLSR	0.342	4
	8	Rv0742	101-118	PLLDAINAPFLAALGRPL	0.341	5
	25	Rv1396c	97-114	QQLLGAINAPTMALLGRP	0.339	3
	52	Rv3388	97-114	QMVLNAINAPTQTLFGRP	0.338	2
	5	Rv0297	97-114	PNMLAAVNAPAQALLGRP	0.335	4
	7	Rv0578c	96-113	QSLLAAVNAPTQALFGRP	0.335	2
	39	Rv2340c	97-114	PLQKAQGVVSELAQDRTG	0.29	1
	54	Rv3508	97-114	QIVLGVINAPTQALLGRP	0.278	2
	57	Rv3514	97-114	QIVLGVINAPTQALLGRP	0.278	2
	10	Rv0747	95-112	VSPLLAPINAQFVAATGR	0.263	4
	60-61	Rv3652-3	100-117	ARSICLLNAPTQALLGRP	0.263	2
	4	Rv0279c	96-113	SPLLDPINEFFLANTGRP	0.257	3
