# Supplementary material for: A glycine-rich PE_PGRS protein governs mycobacterial actin-based motility
Source: Nat Commun. 2022 Jun 24;13:3608. doi: 10.1038/s41467-022-31333-0 (PMC9232537; doi:10.1038/s41467-022-31333-0)
Supplement: Supplementary file 11 — Supplementary Data 2 [file 41467_2022_31333_MOESM11_ESM.xlsx]

## Sheet: (A) Sample 1
Supplementary Data 2
Accession	Description	NSAF differential	NSAF Control	NSAF MirA-OS	Spectral count Control	Spectral count MirA-OS	Spectral count differential	Sequence coverage MirA-OS
NP_001138303.1	prohibitin-2	0.0120494	0	0.0120494	0	128	128	0.502
NP_003932.3	neural Wiskott-Aldrich syndrome protein (N-WASP)	0.00507199	0	0.00507199	0	91	91	0.39
NP_573571.1	WAS/WASL-interacting protein family member 2 (WIP2)	0.00390216	0	0.00390216	0	61	61	0.161
NP_001034891.1	cell division control protein 42 (CDC42)	0.00810508	0	0.00810508	0	55	55	0.372
NP_001203.1	complement component 1 Q subcomponent-binding protein, mitochondrial precursor	0.00528272	0.000206893	0.00548961	1	55	54	0.316
NP_001268425.1	prohibitin	0.00495954	0.000214499	0.00517403	1	50	49	0.346
NP_112182.1	acidic leucine-rich nuclear phosphoprotein 32 family member E	0.00409598	0	0.00409598	0	39	39	0.231
NP_001166995.1	60 kDa SS-A/Ro ribonucleoprotein	0.000204426	0.00162668	0.00183111	15	35	20	0.201
XP_005257584.1	coiled-coil domain-containing protein 47	0.000444975	0.000603972	0.00104895	5	18	13	0.271
NP_001070737.1	WAS/WASL-interacting protein family member 1 (WIP1)	0.000615535	0	0.000615535	0	11	11	0.083
XP_006714203.1	heat shock 70 kDa protein 4L	0.000403358	0.000322341	0.000725699	3	14	11	0.125
NP_009106.1	erlin-2	0.000830288	0	0.000830288	0	10	10	0.212
NP_976240.1	caprin-1	0.000405573	0	0.000405573	0	10	10	0.081
NP_038470.1	stomatin-like protein 2, mitochondrial	0.000711575	0	0.000711575	0	9	9	0.138
NP_001073998.2	WAS/WASL-interacting protein family member 3 (WIP3)	0.000524474	0	0.000524474	0	9	9	0.108
NP_872578.1	28S ribosomal protein S9, mitochondrial	0.000334679	0.00058933	0.00092401	4	13	9	0.141
NP_001122384.1	poly(rC)-binding protein 2	0.000289159	0.000646467	0.000935626	4	12	8	0.175
NP_004466.2	flotillin-2	0.000460344	0	0.000460344	0	7	7	0.11
NP_004695.1	U3 small nucleolar RNA-interacting protein 2	0.000224077	0.000368486	0.000592563	3	10	7	0.116
NP_001094096.1	erlin-1	0.000485289	0	0.000485289	0	6	6	0.135
NP_054797.2	39S ribosomal protein L13, mitochondrial	0.00043983	0.000983321	0.00142315	3	9	6	0.225
NP_000980.1	60S ribosomal protein L30	0.000436025	0.00152201	0.00195803	3	8	5	0.348
NP_001027455.1	thymopoietin	0.000407924	0	0.000407924	0	5	5	0.084
NP_078959.3	transcription elongation factor, mitochondrial	0.000390927	0	0.000390927	0	5	5	0.089
XP_006715986.1	transducin beta-like protein 2	0.000339937	0	0.000339937	0	5	5	0.07
NP_003087.1	small nuclear ribonucleoprotein G	0.000262447	0.00307072	0.00333317	4	9	5	0.171
XP_005264504.1	serine/threonine-protein phosphatase 4 regulatory subunit 3B	0.000219553	0	0.000219553	0	5	5	0.048
Table lists proteins with a x ≥ 5 MirA to control spectral count differential. Full data set available upon request.
Protein shared in both samples
Actin cytoskeleton protein shared in both samples

## Sheet: (B) Sample 2
Accession	Description	NSAF differential	NSAF Control	NSAF MirA-OS	Spectral count differential	Spectral count Control	Spectral count MirA-OS	Sequence coverage MirA-OS
NP_001138303.1	prohibitin-2	0.0222088	0.00073	0.0229388	157	10	167	0.595
XP_006712601.1	POTE ankyrin domain family member E	0.00681459	0	0.00681459	112	0	112	0.127
XP_006722111.1	actin, cytoplasmic	0.0167608	0.0088641	0.0256249	102	190	292	0.556
NP_003932.3	neural Wiskott-Aldrich syndrome protein (N-WASP)	0.00740074	0	0.00740074	91	0	91	0.495
NP_003118.2	prohibitin isoform 1	0.000415	0	0.000415	25	0	25	0.108
XP_006717312.1	cell division control protein 42	0.000413	0	0.000413	25	0	25	0.107
XP_006722928.1	erlin-2	0.00303687	0	0.00303687	21	0	21	0.176
NP_000517.2	WAS/WASL-interacting protein family member 2 (WIP2)	0.00174026	0	0.00174026	20	0	20	0.267
XP_006715986.1	WAS/WASL-interacting protein family member 1 (WIP1)	0.000992	0	0.000992	10	0	10	0.167
NP_001185548.1	erlin-1	0.000681	0	0.000681	10	0	10	0.166
NP_001153145.1	coiled-coil domain-containing protein 13	0.000797	0	0.000797	9	0	9	0.144
NP_001166987.1	beta-enolase	0.000383	0	0.000383	8	0	8	0.155
NP_000966.2	WAS/WASL-interacting protein family member 3 (WIP3)	0.00161512	0	0.00161512	7	0	7	0.157
NP_001123492.1	MAP7 domain-containing protein 3	0.000343	0	0.000343	7	0	7	0.091
XP_006723940.1	nucleoprotein TPR	0.000747	0	0.000747	6	0	6	0.124
NP_005795.2	DNA replication licensing factor MCM3	0.000577	0	0.000577	6	0	6	0.077
NP_002678.2	heterogeneous nuclear ribonucleoprotein R	0.000344	0	0.000344	6	0	6	0.07
XP_005245845.1	dnaJ homolog subfamily C member 11	0.000248	0	0.000248	6	0	6	0.058
NP_056229.2	coiled-coil domain-containing protein 47	0.00195572	0	0.00195572	5	0	5	0.381
NP_378669.1	nucleoside diphosphate kinase B	0.00195572	0	0.00195572	5	0	5	0.381
NP_001171908.1	polyadenylate-binding protein 1-like	0.00193727	0	0.00193727	5	0	5	0.491
NP_004543.1	cytoplasmic FMR1-interacting protein 1	0.00193727	0	0.00193727	5	0	5	0.491
NP_001186285.1	pinin	0.00108079	0	0.00108079	5	0	5	0.311
XP_005272191.1	gelsolin	0.00103191	0	0.00103191	5	0	5	0.307
NP_001136076.1	dystrophin	0.00101158	0	0.00101158	5	0	5	0.202
XP_005258113.1	E3 ubiquitin-protein ligase TTC3	0.000866	0	0.000866	5	0	5	0.093
NP_054817.2	fidgetin-like protein 1	0.000863	0	0.000863	5	0	5	0.109
NP_003395.1	60S ribosomal protein L17	0.000835	0	0.000835	5	0	5	0.224
NP_647539.1	septin-7	0.000835	0	0.000835	5	0	5	0.224
NP_001967.3	phospholipid-transporting ATPase IG	0.000738946	0.000302	0.00104095	5	6	11	0.194
XP_005256578.1	ER membrane protein complex subunit 1	0.000723798	0.000296	0.0010198	5	6	11	0.19
NP_115687.2	neurofilament heavy polypeptide	0.000671	0.000207	0.000878	5	4	9	0.259
NP_064583.2	band 4.1-like protein 3	0.000664	0.000271	0.000935	5	6	11	0.23
NP_006182.2	polymerase delta-interacting protein 3	0.000619	0.000111	0.00073	5	2	7	0.203
XP_005246439.1	histone H3.1t	0.000602	0	0.000602	5	0	5	0.144
NP_001166927.1	ceramide kinase	0.000572	0	0.000572	5	0	5	0.187
XP_005257512.1	NAD(P) transhydrogenase, mitochondrial	0.000531	0	0.000531	5	0	5	0.124
XP_006712871.1	60S ribosomal protein L36	0.000497	0	0.000497	5	0	5	0.111
XP_005257511.1	neuropathy target esterase	0.000487	0	0.000487	5	0	5	0.114
XP_005257509.1	proliferation-associated protein 2G4	0.000465	0	0.000465	5	0	5	0.109
XP_006715869.1	palmitoyl-protein thioesterase	0.000458	0	0.000458	5	0	5	0.105
NP_004688.2	RPL17-C18orf32 protein	0.000393	0	0.000393	5	0	5	0.082
NP_001274425.1	tropomyosin alpha-4 chain	0.000365	0	0.000365	5	0	5	0.098
XP_005271840.1	insulin-like growth factor 2 mRNA-binding protein 1	0.000365	0	0.000365	5	0	5	0.098
NP_001274421.1	NADH dehydrogenase [ubiquinone] 1 alpha subcomplex subunit 5	0.000305	0	0.000305	5	0	5	0.082
NP_001274422.1	ATP-dependent RNA helicase DDX39A	0.000305	0	0.000305	5	0	5	0.082
NP_001274424.1	heat shock 70 kDa protein 4L	0.000305	0	0.000305	5	0	5	0.082
XP_006713047.1	solute carrier family 12 member 2	0.000265	0	0.000265	5	0	5	0.068
Table lists proteins with a x ≥ 5 MirA to control spectral count differential. Full data set available upon request.
Protein shared in both samples
Actin cytoskeleton protein shared in both samples

## Sheet: (C) MiST score
Bait	Prey	Reproducibility	Abundance	Specificity	MiST score
MirA-OS	Prohibitin-2	0.9999	0.296	1	0.99577
MirA-OS	Erlin-1	0.9913	0.0136	1	0.99144
MirA-OS	N-WASP	0.9849	0.1102	1	0.99004
MirA-OS	WIP-1	0.9736	0.0129	1	0.98598
MirA-OS	Erlin-2	0.9642	0.0265	1	0.98315
MirA-OS	WIP-3	0.9489	0.0103	1	0.97833
MirA-OS	Prohibitin-1	0.8445	0.0884	1	0.94659
MirA-OS	Cdc42	0.817	0.135	1	0.93839
MirA-OS	WIP-2	0.7156	0.0604	1	0.90667
Table lists proteins with a x ≥ 0.75 MiST score.
