# Supplementary material for: A glycine-rich PE_PGRS protein governs mycobacterial actin-based motility
Source: Nat Commun. 2022 Jun 24;13:3608. doi: 10.1038/s41467-022-31333-0 (PMC9232537; doi:10.1038/s41467-022-31333-0)
Supplement: Supplementary file 12 — Supplementary Data 3 [file 41467_2022_31333_MOESM12_ESM.xlsx]

## Sheet: (A) Plasmids
Supplementary Data 3
Plasmid	Relevant genotype	Short description	Source	Sequence
pBH5	n/a	N-WASP cDNA	Open Biosystems (Clone ID: 5264663)	cacctaaattgtaagcgttaatattttgttaaaattcgcgttaaatttttgttaaatcagctcattttttaaccaataggccgaaatcggcaaaatcccttataaatcaaaagaatagaccgagatagggttgagtgttgttccagtttggaacaagagtccactattaaagaacgtggactccaacgtcaaagggcgaaaaaccgtctatcagggcgatggcccactacgtgaaccatcaccctaatcaagttttttggggtcgaggtgccgtaaagcactaaatcggaaccctaaagggagcccccgatttagagcttgacggggaaagccggcgaacgtggcgagaaaggaagggaagaaagcgaaaggagcgggcgctagggcgctggcaagtgt…
pBH26	PMSP12-EBFP2	Mycobacterial EBFP2 expression plasmid (pTec18)	18	cccgggctgcaggaattcgatatcaagcttatcgataccgtcgacctcgagggggggcccggtaccagatctttaaatctagatttaagaaggagatatacatatggtgagcaagggcgaggagctgttcaccggggtggtgcccatcctggtcgagctggacggcgacgtaaacggccacaagttcagcgtgaggggcgagggcgagggcgatgccaccaacggcaagctgaccctgaagttcatctgcaccaccggcaagctgcccgtgccctggcccaccctcgtgaccaccctgagccacggcgtgcagtgcttcgcccgctaccccgaccacatgaagcagcacgacttcttcaagtccgccatgcccgaaggctacgtccaggagcgcaccat…
pBH92	n/a	sacB/galK counterselection vector	9	CGTCAGGAGATGATCGAGGATGCCAGGGCCTTTCACGCCCGCCGCTGCTGAGCGTCCGCCGCCGGGCCCGCACCGCCGTCGGCCGGCCCGCTCCGGGCTCGCAGCAGCGGGCTTCGGCGCGGGCCCGGGGCGTCAGGCGCCGGGGGCGGTGTCCGGCGGCCCCCAGAGGAACTGCGCCAGTTCCTCCGGATCGGTGAAGCCGGAGAGATCCAGCGGGGTCTCCTCGAACACCTCGAAGTCGTGCAGGAAGGTGAAGGCGAGCAGTTCGCGGGCGAAGTCCTCGGTCCGCTTCCACTGCGCCCCGTCGAGCAGCGCGGCCAGGATCTCGCGGTCGCCCCGGAAGGCGTTGAGATGCAGTTGCACCAGGCTGTAGCGGGAGTCTCCCGCATAGACGTCGGT…
pBH206	n/a	Mycobacterial expression vector (pMV261)	10	tcagaattggttaattggttgtaacactggcagagcattacgctgacttgacgggacggcggctttgttgaataaatcgaacttttgctgagttgaaggatcagatcacgcatcttcccgacaacgcagaccgttccgtggcaaagcaaaagttcaaaatcaccaactggtccacctacaacaaagctctcatcaaccgtggctccctcactttctggctggatgatggggcgattcaggcctggtatgagtcagcaacaccttcttcacgaggcagacctcactagttccactgagcgtcagaccccgtagaaaagatcaaaggatcttcttgagatcctttttttctgcgcgtaatctgctgcttgcaaacaaaaaaaccaccgctaccagcggtgg…
pBH251	PMSP12-tdTomato	Mycobacterial tdTomato expression plasmid (pTec27)	18	cgggctgcaggaattcgatatcaagcttatcgataccgtcgacctcgagggggggcccggtaccagatctttaaatctagatttaagaaggagatatacatatggtgagcaagggcgaggaggtcatcaaagagttcatgcgcttcaaggtgcgcatggagggctccatgaacggccacgagttcgagatcgagggcgagggcgagggccgcccctacgagggcacccagaccgccaagctgaaggtgaccaagggcggccccctgcccttcgcctgggacatcctgtccccccagttcatgtacggctccaaggcgtacgtgaagcaccccgccgacatccccgattacaagaagctgtccttccccgagggcttcaagtgggagcgcgtgatgaact…
pBH255	n/a	Integrative mycobacterial expression vector	11	AGTACTAATATTGGATCGTCGGCACCGTCACGGCCGTGGGAGGCGGCACGATCCGCGACGTGATGATCGGCCGCATCCCCACGGTGCTGCGCAGTGAGCTCTACGCCATCCCGGCGTTGATCTGTGCGTTCGCACGCACAGGCCCGGTGTGAGAAGGGTCTCTGACGAGCGGGAGAACTCCCTATCAGTGATAGAGTTTGTCCTCCCTATCAGTGATAGATAGGCTCTGGGAGTACCCGTGTGTACGACCAGCACGGCATACATCATTTCGACGCCGAGAGATTCGCCGCCCGAAATGAGCACGATCCGCATGCGGAGGAATCACTTCGCAATGCACCACCACCACCACCATATGGGATCCGATATCTCTAGAGCGGCCGCACAGCTGGGGCCCGAATT…
pBH257	n/a	Eukaryotic expression vector (pBUD-GFP)	19	gcgcgcgttgacattgattattgactagttattaatagtaatcaattacggggtcattagttcatagcccatatatggagttccgcgttacataacttacggtaaatggcccgcctggctgaccgcccaacgacccccgcccattgacgtcaataatgacgtatgttcccatagtaacgccaatagggactttccattgacgtcaatgggtggactatttacggtaaactgcccacttggcagtacatcaagtgtatcatatgccaagtacgccccctattgacgtcaatgacggtaaatggcccgcctggcattatgcccagtacatgaccttatgggactttcctacttggcagtacatctacgtattagtcatcgctattaccatggtgatgcggt…
pBH261	PEF-1a-mirA	Eukaryotic expression of MirA	This study	TGAGTTTGATCCCCGGGAATTCAGACATGATAAGATACATTGATGAGTTTGGACAAACCACAACTAGAATGCAGTGAAAAAAATGCTTTATTTGTGAAATTTGTGATGCTATTGCTTTATTTGTAACCATTATAAGCTGCAATAAACAAGTTGGGGTGGGCGAAGAACTCCAGCATGAGATCCCCGCGCTGGAGGATCATCCAGCCGGCGTCCCGGAAAACGATTCCGAAGCCCAACCTTTCATAGAAGGCGGCGGTGGAATCGAAATCTCGTAGCACGTGTCAGTCCTGCTCCTCGGCCACGAAGTGCACGCAGTTGCCGGCCGGGTCGCGCAGGGCGAACTCCCGCCCCCACGGCTGCTCGCCGATCTCGGTCATGGCCGGCCCGGAGGCGTCCCGG…
pBH310	PEF-1a-mirA(261-2049)	Eukaryotic expression of MirA∆N87	This study	TGAGTTTGATCCCCGGGAATTCAGACATGATAAGATACATTGATGAGTTTGGACAAACCACAACTAGAATGCAGTGAAAAAAATGCTTTATTTGTGAAATTTGTGATGCTATTGCTTTATTTGTAACCATTATAAGCTGCAATAAACAAGTTGGGGTGGGCGAAGAACTCCAGCATGAGATCCCCGCGCTGGAGGATCATCCAGCCGGCGTCCCGGAAAACGATTCCGAAGCCCAACCTTTCATAGAAGGCGGCGGTGGAATCGAAATCTCGTAGCACGTGTCAGTCCTGCTCCTCGGCCACGAAGTGCACGCAGTTGCCGGCCGGGTCGCGCAGGGCGAACTCCCGCCCCCACGGCTGCTCGCCGATCTCGGTCATGGCCGGCCCGGAGGCGTCCCGG…
pBH312	PT7-6xhis-mpb-tev-mirA	E. coli expression of MirA for protein purification	This study	CGAAGACCATTCATGTTGTTGCTCAGGTCGCAGACGTTTTGCAGCAGCAGTCGCTTCACGTTCGCTCGCGTATCGGTGATTCATTCTGCTAACCAGTAAGGCAACCCCGCCAGCCTAGCCGGGTCCTCAACGACAGGAGCACGATCATGCGCACCCGTGGGGCCGCCATGCCGGCGATAATGGCCTGCTTCTCGCCGAAACGTTTGGTGGCGGGACCAGTGACGAAGGCTTGAGCGAGGGCGTGCAAGATTCCGAATACCGCAAGCGACAGGCCGATCATCGTCGCGCTCCAGCGAAAGCGGTCCTCGCCGAAAATGACCCAGAGCGCTGCCGGCACCTGTCCTACGAGTTGCATGATAAAGAAGACAGTCATAAGTGCGGCGACGATAGTCATGCCCC…
pBH324	PT7-6xhis-mpb-tev-mirA∆1-261	E. coli expression of MirA∆N87 for protein purification	This study	CGAAGACCATTCATGTTGTTGCTCAGGTCGCAGACGTTTTGCAGCAGCAGTCGCTTCACGTTCGCTCGCGTATCGGTGATTCATTCTGCTAACCAGTAAGGCAACCCCGCCAGCCTAGCCGGGTCCTCAACGACAGGAGCACGATCATGCGCACCCGTGGGGCCGCCATGCCGGCGATAATGGCCTGCTTCTCGCCGAAACGTTTGGTGGCGGGACCAGTGACGAAGGCTTGAGCGAGGGCGTGCAAGATTCCGAATACCGCAAGCGACAGGCCGATCATCGTCGCGCTCCAGCGAAAGCGGTCCTCGCCGAAAATGACCCAGAGCGCTGCCGGCACCTGTCCTACGAGTTGCATGATAAAGAAGACAGTCATAAGTGCGGCGACGATAGTCATGCCCC…
pBH342	PEF1a-mirA(261-2049)-strep-his	Affinity purification of MirA∆N87-strep as bait	This study	TGAGTTTGATCCCCGGGAATTCAGACATGATAAGATACATTGATGAGTTTGGACAAACCACAACTAGAATGCAGTGAAAAAAATGCTTTATTTGTGAAATTTGTGATGCTATTGCTTTATTTGTAACCATTATAAGCTGCAATAAACAAGTTGGGGTGGGCGAAGAACTCCAGCATGAGATCCCCGCGCTGGAGGATCATCCAGCCGGCGTCCCGGAAAACGATTCCGAAGCCCAACCTTTCATAGAAGGCGGCGGTGGAATCGAAATCTCGTAGCACGTGTCAGTCCTGCTCCTCGGCCACGAAGTGCACGCAGTTGCCGGCCGGGTCGCGCAGGGCGAACTCCCGCCCCCACGGCTGCTCGCCGATCTCGGTCATGGCCGGCCCGGAGGCGTCCCGG…
pBH347	PEF1a-mirA(264-366)-tdtomato	Eukarytoic expression of the MirA amphipathic helix fused to tdTomato	This study	TGAGTTTGATCCCCGGGAATTCAGACATGATAAGATACATTGATGAGTTTGGACAAACCACAACTAGAATGCAGTGAAAAAAATGCTTTATTTGTGAAATTTGTGATGCTATTGCTTTATTTGTAACCATTATAAGCTGCAATAAACAAGTTGGGGTGGGCGAAGAACTCCAGCATGAGATCCCCGCGCTGGAGGATCATCCAGCCGGCGTCCCGGAAAACGATTCCGAAGCCCAACCTTTCATAGAAGGCGGCGGTGGAATCGAAATCTCGTAGCACGTGTCAGTCCTGCTCCTCGGCCACGAAGTGCACGCAGTTGCCGGCCGGGTCGCGCAGGGCGAACTCCCGCCCCCACGGCTGCTCGCCGATCTCGGTCATGGCCGGCCCGGAGGCGTCCCGG…
pBH351	PEF-1a-mirA(∆297-363)	Eukarytoic expression of the MirA amphipathic helix deletion	This study	AGGATTAGCAGAGCGAGGTATGTAGGCGGTGCTACAGAGTTCTTGAAGTGGTGGCCTAACTACGGCTACACTAGAAGGACAGTATTTGGTATCTGCGCTCTGCTGAAGCCAGTTACCTTCGGAAAAAGAGTTGGTAGCTCTTGATCCGGCAAACAAACCACCGCTGGTAGCGGTGGTTTTTTTGTTTGCAAGCAGCAGATTACGCGCAGAAAAAAAGGATCTCAAGAAGATCCTTTGATCTTTTCTACGGGGTCTGACGCTCAGTGGAACGAAAACTCACGTTAAGGGATTTTGGTCATGAGATTATCAAAAAGGATCTTCACCTAGATCCTTTTAAATTAAAAATGAAGTTTTAAATCAATCTAAAGTATATATGAGTAAACTTGGTCTGACAGTTAC…
pBH354	P10-6xHis-NWASP	Insect expression of NWASP for protein purification	This study	CGAAGACCATTCATGTTGTTGCTCAGGTCGCAGACGTTTTGCAGCAGCAGTCGCTTCACGTTCGCTCGCGTATCGGTGATTCATTCTGCTAACCAGTAAGGCAACCCCGCCAGCCTAGCCGGGTCCTCAACGACAGGAGCACGATCATGCGCACCCGTGGGGCCGCCATGCCGGCGATAATGGCCTGCTTCTCGCCGAAACGTTTGGTGGCGGGACCAGTGACGAAGGCTTGAGCGAGGGCGTGCAAGATTCCGAATACCGCAAGCGACAGGCCGATCATCGTCGCGCTCCAGCGAAAGCGGTCCTCGCCGAAAATGACCCAGAGCGCTGCCGGCACCTGTCCTACGAGTTGCATGATAAAGAAGACAGTCATAAGTGCGGCGACGATAGTCATGCCCC…
pBH359	PCMV-strep-N-WASP + PEF-1a-mirA∆PE-V5	Affinity purification of N-WASP-Strep as bait	This study	AGGATCCGAACAAAAACTCATCTCAGAAGAGGATCTGAATATGCATACCGGTCATCATCACCATCACCATTGAGTTTGATCCCCGGGAATTCAGACATGATAAGATACATTGATGAGTTTGGACAAACCACAACTAGAATGCAGTGAAAAAAATGCTTTATTTGTGAAATTTGTGATGCTATTGCTTTATTTGTAACCATTATAAGCTGCAATAAACAAGTTGGGGTGGGCGAAGAACTCCAGCATGAGATCCCCGCGCTGGAGGATCATCCAGCCGGCGTCCCGGAAAACGATTCCGAAGCCCAACCTTTCATAGAAGGCGGCGGTGGAATCGAAATCTCGTAGCACGTGTCAGTCCTGCTCCTCGGCCACGAAGTGCACGCAGTTGCCGGCCGGGTC…
pBH363	n/a	mirA knockout plasmid	This study	GACCAAGTTTACTCATATATACTTTAGATTGATTTAAAACTTCATTTTTAATTTAAAAGGATCTAGGTGAAGATCCTTTTTGATAATCTCATGACCAAAATCCCTTAACGTGAGTTTTCGTTCCACTGAGCGTCAGACCCCGTAGAAAAGATCAAAGGATCTTCTTGAGATCCTTTTTTTCTGCGCGTAATCTGCTGCTTGCAAACAAAAAAACCACCGCTACCAGCGGTGGTTTGTTTGCCGGATCAAGAGCTACCAACTCTTTTTCCGAAGGTAACTGGCTTCAGCAGAGCGCAGATACCAAATACTGTCCTTCTAGTGTAGCCGTAGTTAGGCCACCACTTCAAGAACTCTGTAGCACCGCCTACATACCTCGCTCTGCTAATCCTGTTACCAGTG…
pBH364	PEF1a-mirA(261-2049∆297-363)-strep-his	Affinity purification of MirA∆AH-Strep as bait	This study	TTCTTTCCTGCGTTATCCCCTGATTCTGTGGATAACCGTATTACCGCCTTTGAGTGAGCTGATACCGCTCGCCGCAGCCGAACGACCGAGCGCAACGCGTGAGCCCACCAGCTCCGTAAGTTCGGGTGCTGTGTGGCTCGTACCCGCGCATTCAGGCGGCAGGGGGTCTAACGGGTCTAAGGCGGCGTGTACGGCCGCCACAGCGGCTCTTAGCGGCCCGGAAACGTCCTCGAAACGACGCATGTGTTCCTCCTGGTTGGTACAGGTGGTTGGGGGTGCTCGGCTGTCGCTGGTGTTTCATCATCAGGGCTCGACGGGAGAGCGGGGGAGTGTGCAGTTGTGGGGTGGCCCCTCAGCGAAATATCTGACTTGGAGCTCGTGTCGGACCATACACCGGTG…
pBH417	PgroEL-mirA	Mycobacterial over-expression of mirA	This study	TACGATCGACTGCCAGGCATCAAATAAAACGAAAGGCTCAGTCGAAAGACTGGGCCTTTCGTTTTATCTGTTGTTTGTCCGGCCATCATGGCCGCGGTGATCAGCTAGCCAACAAAGCGACGTTGTGTCTCAAAATCTCTGATGTTACATTGCACAAGATAAAAATATATCATCATGAACAATAAAACTGTCTGCTTACATAAACAGTAATACAAGGGGTGTTTTGACACTTTATGCTTCCGGCTCGTATAATGTGTGGAATTGTGAGCGCTCACAATTCGCATGCTGATAAATGCTTCAATAATAGCACGTGAGGAGGGCCACCATGGCCAAGTTGACCAGTGCCGTTCCGGTGCTCACCGCGCGCGACGTCGCCGGAGCGGTCGAGTTCTGGACCGA…
pBH423	PgroEL-mirA + ebfp	Mycobacterial over-expression of mirA expressing EBFP2	This study	TTCTTTCCTGCGTTATCCCCTGATTCTGTGGATAACCGTATTACCGCCTTTGAGTGAGCTGATACCGCTCGCCGCAGCCGAACGACCGAGCGCAACGCGTGAGCCCACCAGCTCCGTAAGTTCGGGTGCTGTGTGGCTCGTACCCGCGCATTCAGGCGGCAGGGGGTCTAACGGGTCTAAGGCGGCGTGTACGGCCGCCACAGCGGCTCTTAGCGGCCCGGAAACGTCCTCGAAACGACGCATGTGTTCCTCCTGGTTGGTACAGGTGGTTGGGGGTGCTCGGCTGTCGCTGGTGTTTCATCATCAGGGCTCGACGGGAGAGCGGGGGAGTGTGCAGTTGTGGGGTGGCCCCTCAGCGAAATATCTGACTTGGAGCTCGTGTCGGACCATACACCGGTG…
pBH424	PgroEL-mirA + tdtomato	Mycobacterial over-expression of mirA expressing tdTomato	This study	AAATATATCATCATGAACAATAAAACTGTCTGCTTACATAAACAGTAATACAAGGGGTGTTATGAGCCATATTCAACGGGAAACGTCTTGCTCGAGGCCGCGATTAAATTCCAACATGGATGCTGATTTATATGGGTATAAATGGGCTCGCGATAATGTCGGGCAATCAGGTGCGACAATCTATCGCTTGTATGGGAAGCCCCATGCGCCAGAGTTGTTTCTGAAACATGGCAAAGGTAGCGTTGCCAATGATGTTACAGATGAGATGGTCAGACTAAACTGGCTGACGGAATTTATGCCTCTTCCGACCATCAAGCATTTTATCCGTACTCCTGATGATGCATGGTTACTCACCACTGCGATCCCCGGGAAAACAGCATTCCAGGTATTAGAAGAATA…
pBH435	PmirA-mirA	Mycobacterial integrative plasmid for MirA expression	This study	ACTGAGTCCTAAAGAGGGGGGTTTCTTGTCAGTACGCGAAGAACCAGGTACGGAACCACGCCGCTAGCCGCCGCCCGACGCGGTGGCGTACGCAAGCGTGACGGGTACGTCTAGGTCGGTAGTGATGTCGACCAGCCACACTTCACGCGAATCCACTGTTCAACAGCATTTTTCGGTAGCCGACATGCCACGAGCCTAGGGCGTGGTAACGCGGTCTGCGACCGCCACACCCACACAGCGCAATACCCCGGGCCTGGTGCTTGAATTCGCTGCCGGCCGTCGTCGCCGCACGGTCACAGGTTGCGTTGGCGGCGGCTAGTCGTGGGTGTGTGTTCCCAGGTGGGTTGGTGTGTGATTGGGATTACTTGTGGTGCAGGGGCTGCGGGCGGGTAGGTATGA…
pBH443	PEF-1a-MMAR_2645	Eukarytoic expression of MMAR_2645	This study	AAGTAGATCTGGCCGGCTGGGCCCGTTTCGAAGGTAAGCCTATCCCTAACCCTCTCCTCGGTCTCGATTCTACGCGTACCGGTCATCATCACCATCACCATTGAGTTTAAACCCGCTGATCAGCCTCGACTGTGCCTTCTAGTTGCCAGCCATCTGTTGTTTGCCCCTCCCCCGTGCCTTCCTTGACCCTGGAAGGTGCCACTCCCACTGTCCTTTCCTAATAAAATGAGGAAATTGCATCGCATTGTCTGAGTAGGTGTCATTCTATTCTGGGGGGTGGGGTGGGGCAGGACAGCAAGGGGGAGGATTGGGAAGACAATAGCAGGCATGCTGGGGATGCGGTGGGCTCTATGGCTTCTGAGGCGGAAAGAACCAGTGGCGGTAATACGGTTATCCACA…
pBH445	PmirA-mirA-flag	Mycobacterial integrative plasmid for MirA-FLAG expression	This study	ATCGCTGAGGCGATGTCCAAGCTGGCCAAGACCTCCTGAAACGCAAAAAGCCCCCCTCCCAAGGACACTGAGTCCTAAAGAGGGGGGTTTCTTGTCAGTACGCGAAGAACCAGGTACGGAACCACGCCGCTAGCCGCCGCCCGACGCGGTGGCGTACGCAAGCGTGACGGGTACGTCTAGGTCGGTAGTGATGTCGACCAGCCACACTTCACGCGAATCCACTGTTCAACAGCATTTTTCGGTAGCCGACATGCCACGAGCCTAGGGCGTGGTAACGCGGTCTGCGACCGCCACACCCACACAGCGCAATACCCCGGGCCTGGTGCTTGAATTCGCTGCCGGCCGTCGTCGCCGCACGGTCACAGGTTGCGTTGGCGGCGGCTAGTCGTGGGTGTGTGT…
pBH450	PmirA-mirA(∆297-363)-flag	Mycobacterial integrative plasmid for MirA(∆AH)-FLAG expression	This study	GGTCGGATGATGATCGGCAACGGCGCAGACGCCACCGAAGCCGGAACCGCCGGCCAAGCCGGCGGCTGGCTAATCGGCAACGGCGGCAACGGCGCCGCCGGAGCAATCGAACAACACGGCGCCGGTGCCGTCGGGGGCGCCGGCGGCGCCGCCGGACTATTCGGCAACGGCGGCAACGGCGGCACCGGCGGCTGGTCCGGACACGGTGGTGCCGGCGGCCGTGGTGGATGGCTCATCGGCAACGGAGGCACCGGCGGCAACGGCGGACTATCCGGCAACGGGGCCGCCGGCGGTACCGGCGGATGGCTAGCCGGTAATGGCGGCAACGGCGGTACCGGTGTACTCGGCGGCAACGGCGGAGACGCGCGAGGACTGTTCGGACACGGCGGCAACGCCGGC…

## Sheet: (B) M. marinum strains
Strain	Parental strain	Parental genotype	Plasmid (* denotes suicide vector)	Site of transposon insertion site (GenBank/NCBI accession NZ_HG917972)	Short description
BHm101	n/a	wt	n/a	n/a	WT M. marinum M strain
BHm102	BHm101	wt	pBH26	n/a	WT + plasmid expressing EBFP
BHm103	BHm101	wt	pBH102	n/a	WT + plasmid expressing mCherry
BHm106	BHm103	wt	pBH102	3269477	Transposon insertion into MMAR_2680 (eccA5) + mCherry
BHm107	BHm103	wt	pBH102	3269674	Transposon insertion into MMAR_2680 (eccA5) + mCherry
BHm119	BHm103	wt	pBH102	4403232	Transposon insertion into MMAR_3581 (mirA) + mCherry
BHm129	BHm101	wt	*pBH363	n/a	Unmarked mirA deletion
BHm132	BHm129	∆mirA	pBH251	n/a	∆mirA + plasmid expressing tdTomato
BHm136	BHm101	wt	pBH251	n/a	WT + plasmid expressing tdTomato
BHm144	BHm129	∆mirA	pBH26	n/a	∆mirA + plasmid expressing EBFP2
BHm149	BHm129	∆mirA	pBH423	n/a	∆mirA + plasmid expressing PgroEL-mirA + EBFP
BHm152	BHm129	∆mirA	pBH424	n/a	∆mirA + plasmid expressing PgroEL-mirA + tdTomato
BHm161	BHm129	∆mirA	pBH435 and pBH26	n/a	∆mirA + integrated PmirA-mirA + EBFP2
BHm163	BHm129	∆mirA	pBH435 and pBH251	n/a	∆mirA + integrated PmirA-mirA + tdTomato
BHm170	BHm129	∆mirA	pBH445 and pBH26	n/a	∆mirA + integrated PmirA-mirA-flag + EBFP2
BHm174	BHm129	∆mirA	pBH450 and pBH26	n/a	∆mirA + integrated PmirA-mirA(∆AH)-flag + EBFP2

## Sheet: (C) Antibodies
Antibody	Source/Reference	Identifier
Guinea pig anti-N-WASP	20	n/a
Rabbit anti-CDC42	GeneTex	Cat# GTX100904, RRID:AB_1240608
Rabbit anti-P34	21	n/a
Rabbit anti-WIPF2	Sigma-Aldrich	Cat# HPA024467, RRID:AB_1858842
Rabbit anti-MirA	This study	n/a
Mouse anti-V5	Thermo Fisher Scientific	Cat# R960-25, RRID:AB_2556564
Rabbit anti-FLAG	Cell Signaling	Cat# 2368S; RRID: AB_10694612
Mouse anti-GAPDH	Ambion	Cat# AM4300; RRID: AB_437392
Mouse anti-GroEL2	BEI Resources	Obtained through BEI Resources, NIAID, NIH: Monoclonal Anti-Mycobacterium tuberculosis GroEL2 (Gene Rv0440), Clone CS-44 (produced in vitro), NR-13813.
Mouse anti-polyubiquitin	Enzo Life Sciences	Cat# BML-PW8805-0500; RRID: AB_2052280
Mouse anti-His	GenScript	Cat# A00186, RRID:AB_914704
