# Supplementary material for: A glycine-rich PE_PGRS protein governs mycobacterial actin-based motility
Source: Nat Commun. 2022 Jun 24;13:3608. doi: 10.1038/s41467-022-31333-0 (PMC9232537; doi:10.1038/s41467-022-31333-0)
Supplement: Supplementary file 13 — Source data [file 41467_2022_31333_MOESM13_ESM.xlsx]

## Sheet: Main Figures
	Fig. 1b
	Replicate	1	2	3	1	2	3	1	2	3
	Time (h)	wt			EccA5::tn-1			EccA5::tn-2
	0	1	1	1	1	1	1	1	1	1
	24	5.6	8.6	6.9	1.4	1.3	1.6	1.2	1.6	1.9
	48	10.8	16	15.5	1.9	1.8	2.4	1.7	2.2	3.1
	72	39.6	38.2	44.8	3.1	3.8	4.6	4.2	4.7	6.2
	Fig. 1d
	Replicate	1	2	3	1	2	3	1	2	3
	Time (h)	wt			∆mirA			∆mirA + mirA
	0	1	1	1	1	1	1	1	1	1
	12	1.6	1.7	1.7	1.2	1.2	1.1	2.3	1.8	1.7
	24	4.4	6.3	7	1.1	1.1	1.4	5.8	7.7	7.7
	48	10.8	12.1	14.1	1.5	1.6	1.7	10.2	13.9	16.3
	72	31.9	36.9	41.4	1.6	1.7	1.6	31.9	33.3	39.5
	Fig. 1e
	Replicate	1	2	3	1	2	3
	Time (h)	wt			∆mirA
	2	1100	900	800	1200	1000	1400
	24	3000	2100	2800	3200	4500	5700
	48	4400	2900	4600	4900	5800	7800
	72	37000	27000	35000	40000	65000	66000
	96	188000	132000	170000	90000	127000	141000
	120	350000	410000	650000	70000	280000	130000
	Fig 2b
		Bacteria with an actin cloud
	Replicate	1	2	3	1	2	3	1	2	3
	Time (h)		wt			∆mirA			∆mirA + mirA
	0	0	0	0	0	0	0	0	0	0
	6	4.4	9.8	5.1	1.6	3.3	4.9	4.8	4.7	7.6
	12	8.9	16.8	11.6	2	1.9	2.9	10.2	11	14.2
	24	34.8	38.9	29.9	1.3	3.6	1.6	30.5	30.8	36.7
	48	40.8	47	45.3	2.6	3.4	1	35.3	42.8	47.5
	72	52.2	51.6	45.2	2.1	1.5	1.4	41.5	46.4	48.7
		Bacteria with an actin tail
	Replicate	1	2	3	1	2	3	1	2	3
	Time (h)		wt			∆mirA			∆mirA + mirA
	0	0	0	0	0	0	0	0	0	0
	6	0	0	0	0	0	0	0	0	0
	12	3.6	2.5	5.3	0	0	0	2.1	3.5	5.2
	24	21.1	25.3	17.8	0	0	0	17.7	19.8	23.9
	48	27.2	29.6	26.8	0	0	0	24.8	24	30.4
	72	36.6	40.2	31.5	0	0	0	31.9	34.2	36.1
		Bacteria with N-WASP
	Replicate	1	2	3	1	2	3	1	2	3
	Time (h)		wt			∆mirA			∆mirA + mirA
	0	0	0	0	0	0	0	0	0	0
	6	0	0	0	0	0	0	0	0	0
	12	5.6	5	8.4	0	0	0	4.3	4.6	6.9
	24	18.1	21	20.7	0	0	0	14.3	15.4	22.6
	48	22.7	33.6	32.3	0	0	0	24.6	25	31.8
	72	40.2	43.1	33.9	0	0	0	34.8	34.9	42.8
	Fig. 2d
	Replicate	1	2	3	1	2	3
	Time (h)		WT			∆mirA
	4	38.7	33.6	39.2	50	48.3	41.7
	24	79	67	69.3	73.5	81.1	77
	48	56.6	63.9	70.4	79.5	62.5	80.4
	72	60.6	65.7	67.4	81.4	75.3	77.3
	Fig. 3d
	Replicate	1	2	3	1	2	3
	Time (h)		∆mirA			∆mirA + mirA
	0	0	0	0	0	0	0
	4	0	0	0	0	0	0
	8	0	0	0	15.4	18.5	17.1
	16	0	0	0	24.4	27.8	31.5
	24	0	0	0	31.2	38	39.2
	48	0	0	0	37.4	45.8	51.7
	72	0	0	0	45.8	54.6	61.6
	Fig. 3f
	Time (h)	8	16	24	48	72
	Center polar	16.7	22.5	30	40.2	41.5
	Side polar	13.6	15.3	18.2	18.7	17
	Side	5.4	9	19.1	17.8	16.3
	Diffuse	2.7	50.5	28.2	17.8	14.1
	Punctate	61.5	2.7	4.5	5.6	11.1
	Fig. 4c
	Velocity			Efficiency
	Mm	LD		Mm	LD
	10.6	7		0.1	0.24
	10.9	7.4		0.13	0.29
	11	7.7		0.14	0.39
	11.5	9.3		0.16	0.41
	11.9	9.3		0.17	0.44
	12.2	9.5		0.19	0.48
	12.2	9.8		0.19	0.48
	12.3	9.9		0.19	0.48
	12.3	9.9		0.21	0.49
	13.2	10.2		0.22	0.49
	13.9	10.2		0.26	0.5
	14.1	10.6		0.27	0.51
	14.3	10.9		0.29	0.51
	14.5	10.9		0.29	0.52
	14.9	11		0.31	0.52
	15	11		0.33	0.53
	15	11.1		0.33	0.55
	15.1	11.2		0.34	0.55
	15.1	11.2		0.35	0.55
	15.2	11.5		0.35	0.56
	15.5	11.5		0.38	0.56
	15.8	11.5		0.38	0.56
	15.9	11.9		0.38	0.56
	16	12		0.39	0.58
	16.1	12.1		0.39	0.6
	16.3	12.2		0.4	0.6
	16.5	12.3		0.4	0.61
	16.5	12.3		0.41	0.62
	16.7	12.4		0.42	0.62
	16.9	12.5		0.42	0.62
	17.1	12.8		0.42	0.63
	17.1	12.8		0.43	0.64
	17.2	12.9		0.43	0.65
	17.5	13		0.44	0.67
	17.7	13		0.44	0.69
	17.9	13.9		0.44	0.7
	18	14.6		0.45	0.74
	18.1	14.7		0.45	0.75
	18.1	15		0.46	0.76
	18.2	15		0.47	0.78
	18.3	15.1		0.5	0.79
	19.1	15.4		0.5	0.81
	19.2	15.9		0.52	0.83
	19.4	16.1		0.53	0.84
	19.4	16.3		0.57	0.84
	20.5	16.9		0.59	0.86
	20.5	16.9		0.62	0.86
	20.5	17		0.66	0.87
	20.7	17.3		0.66	0.74
	21	17.9		0.69	0.87
	21.3	18.1		0.76	0.88
	21.5	18.2		0.76	0.9
	22.4	18.6		0.78	0.9
	22.6	18.9		0.78	0.91
	22.7	18.9		0.81	0.91
	24.4	19.8		0.84	0.91
	25.6	20.5		0.84	0.92
	26.3	21.4		0.86	0.87
	26.6	22.4		0.86	0.59
	28.9	22.6		0.87	0.84
				0.87	0.93
				0.71	0.93
				0.89	0.93
				0.68	0.9
				0.89	0.84
				0.9	0.93
				0.91	0.72
				0.92	0.94
				0.93	0.94
				0.76	0.68
				0.94	0.95
				0.94	0.95
				0.94	0.96
				0.94	0.96
				0.96	0.97
				0.96	0.97
				0.96	0.98
				0.97	0.98
	Fig 5g
	Replicate	1	2	3
	∆AH endogen	0	0	0
	∆AH ectopic	0	0	0
	AH-tdtomato	68	79	72
	∆AH	0	0	0
	AH-tdtomato	98	95	99
	Fig 7b
	0.5um BSA	0.5um MirA	1.0um BSA	1.0um MirA
	0	0.483	0	0
	0	0.521	0	0
	0	0.55	0	0
	0	0.711	0	0
	0	0.805	0	0
	0	0.843	0	0
	0	0.843	0	0
	0	0.966	0	0
	0	0.966	0	0
	0	1.127	0	0
	0	1.232	0	0
	0	1.355	0	0
	0	1.449	0	0
	0	1.449	0	0
	0	1.554	0	0
	0	1.592	0	0.12
	0	1.623	0	0.39
	0	1.65	0	0.5647
	0	1.677	0	0.79
	0	2.224	0	0.884
	0	2.227	0	0.95
	0	2.294	0	1.11
	0	2.321	0	1.57
	0	2.455	0	1.57
	0	2.614	0	1.66
	0	2.616	0	1.66
	0	5.064	0	1.67
	0	5.192	0	1.8
	0	7.076	0	1.89
	0	7.674	0	2.13
	0	8.091	0	2.36
	0	10.134	0	2.52
	0	11.963	0	2.63
	0	12.86	0	2.81
	0	12.957	0	3
	0	13.329	0	3.03
	0	14.248	0	3.24
	0	15.437	0	3.24
	0	15.52	0	3.26
	0	15.749	0	3.26
	0	15.856	0	3.49
	0	15.908	0	3.72
	0	16.509	0	4.18
	0	16.606	0	4.42
	0	16.64	0	4.57
	0	16.784	0	4.97
	0	16.921	0	5.09
	0	16.971	0	5.25
	0	17.032	0	5.44
	0	17.103	0	5.55
	0	17.144	0	5.71
	0	17.203	0	5.73
	0	17.403	0	5.74
	0	17.477	0	5.86
	0	17.585	0	5.88
	0	17.733	0	5.98
	0	17.753	0	6.13
	0	17.926	0	6.14
	0	17.942	0	6.16
	0	17.95	0	6.17
	0	17.991	0	6.24
	0	17.992	0	6.24
	0	18.006	0	6.44
	0	18.063	0	6.45
	0	18.22	0	6.47
	0	18.332	0	6.53
	0	18.406	0	6.85
	0	18.411	0	6.89
	0	18.421	0	7.05
	0	18.626	0	7.83
	0	18.699	0	7.92
	0	18.766	0	8
	0.161	18.783	0	8.07
	0.161	18.834	0	8.08
	0.161	18.877	0	8.24
	0.161	18.956	0	8.47
	0.161	19.11	0	8.78
	0.161	19.162	0	8.79
	0.161	19.263	0	9.05
	0.161	19.292	0	9.06
	0.161	19.419	0	9.26
	0.161	19.551	0	9.27
	0.161	19.783	0	9.43
	0.161	20.148	0	9.69
	0.161	20.148	0	9.71
	0.161	20.165	0	9.98
	0.161	20.198	0	9.98
	0.161	20.252	0	10.23
	0.161	20.266	0	10.26
	0.161	20.346	0	10.55
	0.161	20.392	0	10.59
	0.161	20.398	0	10.64
	0.161	20.484	0	10.69
	0.161	20.5	0	10.81
	0.161	20.501	0	10.86
	0.161	20.541	0	11.1
	0.161	20.569	0	11.14
	0.161	20.725	0	11.24
	0.161	20.862	0	11.29
	0.161	20.863	0	11.7
	0.161	20.909	0	11.81
	0.161	21.152	0	11.84
	0.161	21.194	0	12.07
	0.228	21.239	0	12.07
	0.228	21.27	0	12.33
	0.228	21.442	0	12.34
	0.228	21.595	0	12.42
	0.228	21.683	0	12.62
	0.228	21.733	0	12.69
	0.228	21.822	0	12.71
	0.228	21.903	0	12.78
	0.228	22.019	0	12.94
	0.228	22.038	0	13
	0.228	22.212	0	13.18
	0.228	22.451	0	13.18
	0.322	22.631	0	13.25
	0.322	22.737	0	13.37
	0.322	22.821	0	13.4
	0.322	23.044	0	13.59
	0.322	23.116	0.323	13.69
	0.322	23.133	0.323	13.76
	0.322	23.287	0.323	13.96
	0.322	23.304	0.323	14.04
	0.322	23.432	0.323	14.06
	0.36	23.459	0.323	14.13
	0.36	23.502	0.323	14.22
	0.36	23.584	0.323	14.26
	0.389	23.883	0.323	14.36
	0.389	24.054	0.323	14.84
	0.389	24.166	0.323	14.99
	0.389	24.354	0.323	15.21
	0.483	24.498	0.323	15.24
	0.483	24.9	0.457	15.67
	0.483	24.938	0.457	15.76
	0.483	24.954	0.457	16.07
	0.483	25.133	0.457	16.28
	0.521	25.258	0.457	16.46
	0.55	25.283	0.457	16.69
	0.55	25.759	0.457	17.04
	0.588	26.036	0.78	17.57
	0.644	26.083		18.49
	0.644	26.984		19.12
	0.682	26.99		19.16
	0.805	27.047		19.2
	0.843	27.543		20.78
	0.843	27.582		21.3
	1.033	28.945
	1.1	31.65
		31.85
		33.209
	Fig. 7f
	Replicate	1	2	3
	[MirA]	Time to half max
	8e-07	0.13	0.132	0.128
	4e-07	0.137	0.135	0.135
	2e-07	0.145	0.179	0.137
	1e-07	0.405	0.511	0.4
	5e-08	0.5342	0.668	0.472
	1e-08	0.775	0.775	0.72
	1e-09	0.886	0.948	0.793
	1e-10	0.973	0.92	0.968
	5e-11	0.9986	0.999	0.999

## Sheet: Supplementary Figures
	Supplementary Fig. 2a
	Time (h)	wt			∆mirA			∆mirA + mirA
	0	0.025	0.025	0.025	0.025	0.025	0.025	0.025	0.025	0.025
	28	0.678	0.659	0.68	0.564	0.612	0.58	0.712	0.659	0.68
	48	1.356	1.28	1.41	1.128	1.315	1.3	1.455	1.483	1.389
	68	2.712	2.57	2.73	2.256	2.477	2.245	2.4	2.353	2.257
	92	3.222	2.99	3.288	3.126	3.392	3.136	3.266	3.305	3.275
	114.5	3.488	3.39	3.503	3.526	3.506	3.49	3.511	3.528	3.569
	Supplementary Fig. 2b
	Time (h)		wt			∆mirA
	2	8500	9400	6800	10000	15000	9000
	24	45000	36800	22200	37500	61000	48300
	48	350000	346000	270000	325000	450000	480000
	72	627000	583000	395000	550000	581000	568000
	96	2000000	2600000	1200000	1110000	1370000	2000000
	120	7700000	4100000	5500000	1100000	1700000	2600000
	Supplementary Fig. 3b
	Time (h)	wt			∆mirA
	48	25.1	27.6	20.3	0	0	0
	Supplementary Fig. 4a
		Bacteria with an actin cloud
	Time (h)	wt				∆mirA + mirA
	0	0	0	0	0	0	0
	6	4.4	9.8	5.1	26.3	21.7	11.6
	12	8.9	16.8	11.6	35.3	27.3	30.9
	24	34.8	38.9	30	39.1	44.9	37.1
	48	40.8	47	45.3	23.6	31.9	23.9
	72	52.2	51.6	45.2	23.6	25.5	20.9
		Bacteria with an actin tail
	Time (h)		wt			∆mirA + mirA
	0	0	0	0	0	0	0
	6	0	0	0	9.2	6.5	4.7
	12	3.6	2.5	5.3	11.8	11.7	12.7
	24	21.1	25.3	17.8	18.5	26.4	14
	48	27.2	29.6	26.8	10.6	18.8	9.5
	72	36.6	40.2	31.5	10.1	14.7	8.7
		Bacteria with N-WASP
	Time (h)		wt			∆mirA + mirA
	0	0	0	0	0	0	0
	6	0	0	0	14	10.9	7
	12	5.6	5	8.4	14.8	18	19.1
	24	18.1	21	20.7	23.5	32.2	17.4
	48	22.7	33.6	32.3	14.6	24.2	12.9
	72	40.2	43.1	33.9	15	18.2	10.6
	Supplementary Fig. 4c
	Time (h)	wt			∆mirA			∆mirA + PgroEL::mirA			∆mirA + PmirA::mirA
	6	6	2.8	2.9	3	3	2.9	3	3	3.1	3	2.8	3
	24	24	3.4	3.2	3.2	3	3.2	3.1	3.5	3.6	3.6	3.4	3.4
	48	48	3.1	2.8	3.2	3.1	2.9	3.3	3.9	3.8	4.1	3.3	3
	72	72	2.7	3.1	2.8	2.8	2.8	3	4.8	5.5	4.6	2.8	3.1
	Supplementary Fig. 4d
	Time (h)		wt			∆mirA + mirA
	0	1	1	1	1	1	1
	12	1.6	1.68	1.67	2.1	1.62	1.76
	24	4.4	6.25	7	5.9	5.95	8.39
	48	10.8	12.09	14.06	10.4	12.21	12.33
	72	31.9	36.88	41.36	21.2	25.07	25.69
	Supplementary Fig. 5b
	Time (h)	WT		∆mirA
	60	67.2	72.7	87.3	94.4
	Supplementary Fig. 5d
	Time (h)	wt			∆mirA
	4	7.4	11.5	9.3	9.2	8.5	9.7
	24	7.4	8.8	8.8	8.2	7	9.2
	48	8.7	8.1	8.3	9.3	6.4	8.5
	Supplementary Fig. 7a
			Bacteria with MirA			Bacteria with an actin cloud			Bacteria with an actin tail
	MirA	79.2	88.8	84.8	74	78.9	82.6	4.8	9.5	7.4
	MirA∆PE	88.5	88	84.5	84.2	78.3	81.3	6.8	7.4	10.6
	MirA∆AH	0	0	0	0.5	1.8	1.4	0	0	0
	Neg. control	0	0	0	1.2	0.8	0.6	0	0	0
	Supplementary Fig. 8a
	Control	MirA	MirA∆PE	MirA∆AH
	0.152178	0.12636	0.104793	0.111813
	0.162903	0.13182	0.128037	0.123318
	0.174408	0.13494	0.129987	0.128037
	0.174408	0.135213	0.132561	0.128037
	0.174408	0.13572	0.14001	0.140634
	0.174408	0.1365	0.14001	0.157209
	0.174408	0.139503	0.143013	0.158145
	0.176826	0.144066	0.145353	0.158691
	0.181077	0.148863	0.148239	0.160797
	0.189267	0.14898	0.148239	0.165477
	0.189267	0.150735	0.157092	0.166491
	0.193245	0.15093	0.158145	0.174408
	0.193908	0.15132	0.164424	0.174408
	0.193908	0.1521	0.165477	0.174915
	0.195	0.161031	0.165477	0.180609
	0.195429	0.1638	0.166491	0.183846
	0.196716	0.1638	0.168987	0.195
	0.198861	0.16926	0.168987	0.195429
	0.198861	0.17199	0.168987	0.203073
	0.203463	0.174408	0.174408	0.2145
	0.207987	0.174447	0.174915	0.215202
	0.208416	0.174447	0.174915	0.217932
	0.209625	0.175071	0.181077	0.217932
	0.210015	0.17511	0.182013	0.217932
	0.210015	0.17745	0.182481	0.220623
	0.210015	0.180609	0.183846	0.227019
	0.210015	0.18096	0.186147	0.227409
	0.211614	0.182481	0.186147	0.227409
	0.211614	0.18252	0.186147	0.229983
	0.214734	0.182637	0.189267	0.234
	0.215202	0.182637	0.191958	0.234
	0.220623	0.18447	0.191958	0.234351
	0.220623	0.18564	0.193245	0.234351
	0.220623	0.189306	0.193245	0.244335
	0.220623	0.192816	0.195	0.244335
	0.221013	0.195	0.195429	0.246675
	0.222144	0.195	0.195429	0.246675
	0.222339	0.195585	0.196716	0.249717
	0.222534	0.200772	0.198003	0.251082
	0.223665	0.201786	0.198432	0.254241
	0.223665	0.202644	0.203073	0.254241
	0.224406	0.203463	0.203463	0.258024
	0.227019	0.204009	0.20553	0.261612
	0.227019	0.204711	0.207987	0.263211
	0.227409	0.20631	0.209625	0.265239
	0.227409	0.20631	0.209625	0.27144
	0.227409	0.20826	0.210015	0.273
	0.227409	0.20943	0.211614	0.273
	0.227409	0.210015	0.213213	0.273
	0.227409	0.210015	0.214383	0.273
	0.230373	0.21021	0.215202	0.273
	0.231465	0.21216	0.216372	0.275769
	0.231465	0.21294	0.217932	0.275769
	0.231465	0.21372	0.217932	0.276393
	0.234	0.2145	0.220623	0.277134
	0.234	0.21489	0.220623	0.277914
	0.234	0.21567	0.221013	0.278226
	0.234351	0.215943	0.221364	0.279201
	0.234351	0.21723	0.222144	0.279201
	0.234351	0.21801	0.222534	0.28392
	0.234351	0.21918	0.223665	0.28392
	0.234819	0.221364	0.224406	0.297024
	0.237237	0.22152	0.224406	0.297024
	0.237237	0.22425	0.227019	0.300144
	0.237237	0.224991	0.227019	0.303342
	0.237237	0.227409	0.227019	0.30459
	0.238992	0.227409	0.227019	0.30459
	0.238992	0.228111	0.227409	0.30459
	0.238992	0.228111	0.227409	0.312
	0.239694	0.228579	0.227409	0.312
	0.239694	0.2301	0.229983	0.312
	0.239694	0.23049	0.229983	0.314418
	0.240864	0.234	0.229983	0.314418
	0.2418	0.234429	0.231465	0.314418
	0.242853	0.234429	0.232557	0.317421
	0.244257	0.234897	0.232557	0.321594
	0.24453	0.235638	0.232557	0.321594
	0.245271	0.237159	0.234351	0.324987
	0.245271	0.237237	0.234351	0.32526
	0.246675	0.23868	0.234351	0.330915
	0.246675	0.23868	0.234351	0.3315
	0.246675	0.238719	0.235443	0.332085
	0.246675	0.239694	0.237237	0.333216
	0.246675	0.24024	0.238992	0.335478
	0.247338	0.243945	0.238992	0.340548
	0.247338	0.24531	0.2418	0.341991
	0.248352	0.246675	0.242853	0.347178
	0.248352	0.246714	0.244257	0.348816
	0.248352	0.24726	0.244257	0.348816
	0.248352	0.247611	0.245271	0.351
	0.248352	0.24765	0.245271	0.351
	0.248352	0.24804	0.246675	0.351
	0.249717	0.248352	0.246675	0.351546
	0.249717	0.248352	0.246987	0.353145
	0.249717	0.249717	0.246987	0.353145
	0.249717	0.249756	0.247338	0.354822
	0.249717	0.254241	0.248352	0.357981
	0.249717	0.254241	0.248352	0.35958
	0.249717	0.259935	0.248352	0.35958
	0.249717	0.265161	0.248352	0.35958
	0.249717	0.265161	0.249717	0.35958
	0.249717	0.2652	0.249717	0.362739
	0.250068	0.266721	0.249717	0.364221
	0.250068	0.268866	0.249717	0.364299
	0.250068	0.270894	0.250068	0.367926
	0.250068	0.270933	0.250068	0.36816
	0.251082	0.271752	0.251082	0.369993
	0.254241	0.275457	0.252408	0.369993
	0.256074	0.275769	0.252408	0.369993
	0.256074	0.275769	0.252408	0.372528
	0.256074	0.275769	0.255411	0.372528
	0.256074	0.275769	0.256074	0.374595
	0.256386	0.276393	0.256074	0.375102
	0.256386	0.281229	0.2574	0.375102
	0.256386	0.281229	0.2574	0.376623
	0.256464	0.281229	0.260013	0.378612
	0.2574	0.28392	0.260013	0.378612
	0.2574	0.28392	0.260013	0.382356
	0.258024	0.285402	0.2613	0.384111
	0.260013	0.287196	0.261612	0.384111
	0.260013	0.287781	0.261612	0.384111
	0.260013	0.287781	0.262899	0.386061
	0.260325	0.295074	0.263211	0.386061
	0.2613	0.296439	0.266721	0.39
	0.261612	0.296439	0.266721	0.390234
	0.261612	0.297024	0.266721	0.39195
	0.261612	0.297024	0.268008	0.394368
	0.261612	0.297024	0.268008	0.397722
	0.261612	0.299286	0.268008	0.401544
	0.261612	0.301548	0.268008	0.401544
	0.263211	0.303498	0.268008	0.402012
	0.263211	0.30459	0.268008	0.403221
	0.265161	0.30459	0.27144	0.405756
	0.266721	0.30459	0.27144	0.405756
	0.266721	0.305994	0.27144	0.40716
	0.266721	0.307515	0.273	0.40716
	0.267696	0.308178	0.273	0.40716
	0.268008	0.312624	0.273312	0.40716
	0.270504	0.314028	0.274248	0.40716
	0.27144	0.314418	0.274248	0.413205
	0.273	0.314418	0.274248	0.413751
	0.273	0.315042	0.275769	0.41457
	0.273	0.31629	0.275769	0.41457
	0.273	0.316563	0.275769	0.41457
	0.273312	0.317382	0.275769	0.41457
	0.273312	0.321594	0.275769	0.418665
	0.273312	0.32292	0.275769	0.42003
	0.273702	0.329121	0.277914	0.42003
	0.274248	0.330915	0.277914	0.42003
	0.274248	0.332943	0.278226	0.421863
	0.274248	0.333216	0.279123	0.425061
	0.274248	0.335478	0.281229	0.426426
	0.275769	0.335478	0.281229	0.426426
	0.275769	0.335478	0.281229	0.427674
	0.275769	0.337506	0.281229	0.428103
	0.275769	0.338013	0.28392	0.429
	0.275769	0.338247	0.28392	0.429
	0.275769	0.338988	0.28392	0.430755
	0.275769	0.345423	0.285129	0.430755
	0.275769	0.346164	0.285129	0.432978
	0.275769	0.348816	0.286299	0.43602
	0.275769	0.348816	0.286299	0.43602
	0.275769	0.349791	0.287781	0.43602
	0.275769	0.351546	0.288639	0.43602
	0.275769	0.353145	0.290706	0.43602
	0.277914	0.354822	0.290706	0.43602
	0.278226	0.355836	0.290706	0.438204
	0.278226	0.358488	0.292149	0.441441
	0.279201	0.35958	0.292149	0.442104
	0.279786	0.35958	0.292149	0.444678
	0.280644	0.35958	0.292149	0.444678
	0.281229	0.35958	0.294138	0.445536
	0.281229	0.35958	0.294138	0.450528
	0.281229	0.35958	0.294723	0.452283
	0.281229	0.361452	0.296439	0.454818
	0.281229	0.367926	0.297024	0.454818
	0.281229	0.367926	0.299013	0.454818
	0.281229	0.367926	0.299286	0.455247
	0.28392	0.369993	0.299286	0.455247
	0.28392	0.369993	0.300144	0.455754
	0.28392	0.371826	0.300144	0.456495
	0.28392	0.371826	0.301548	0.456495
	0.28392	0.372489	0.304317	0.456495
	0.28392	0.372528	0.30459	0.4602
	0.28392	0.372528	0.305994	0.462267
	0.285129	0.377013	0.305994	0.463515
	0.285129	0.37791	0.306813	0.463515
	0.285402	0.382356	0.306813	0.468
	0.285402	0.382356	0.308997	0.468
	0.286299	0.384618	0.308997	0.468
	0.286299	0.385866	0.308997	0.468819
	0.286299	0.386061	0.308997	0.469638
	0.286299	0.387816	0.310089	0.469638
	0.286299	0.388518	0.312	0.469638
	0.287196	0.39	0.313092	0.469638
	0.287196	0.39195	0.314418	0.469638
	0.288639	0.39195	0.314418	0.469638
	0.288639	0.39195	0.314418	0.469638
	0.288639	0.393003	0.314418	0.469638
	0.288639	0.394368	0.314418	0.469638
	0.288639	0.394836	0.314418	0.471042
	0.290706	0.397722	0.314418	0.474474
	0.290706	0.397722	0.314418	0.474474
	0.290706	0.400101	0.314691	0.474474
	0.292149	0.400491	0.314691	0.474474
	0.292149	0.401544	0.31629	0.476073
	0.292149	0.401544	0.316563	0.476073
	0.292149	0.401544	0.316563	0.481611
	0.292149	0.401544	0.319761	0.482391
	0.292149	0.403845	0.319761	0.482391
	0.294138	0.404898	0.321087	0.48867
	0.297024	0.405756	0.321594	0.489528
	0.297024	0.408018	0.321594	0.493311
	0.297024	0.408213	0.321867	0.493311
	0.297024	0.408213	0.324987	0.493311
	0.299013	0.409968	0.324987	0.493311
	0.299013	0.412932	0.32526	0.497172
	0.299286	0.413127	0.325767	0.497562
	0.299286	0.41457	0.325767	0.499434
	0.299286	0.41457	0.325767	0.499434
	0.300144	0.41457	0.328107	0.499434
	0.300144	0.414765	0.328107	0.499434
	0.300144	0.414765	0.331422	0.499434
	0.300144	0.416208	0.331422	0.499824
	0.302367	0.416871	0.332943	0.501345
	0.302367	0.4173	0.333216	0.505869
	0.302406	0.4173	0.333216	0.506259
	0.302718	0.4173	0.333216	0.508482
	0.303225	0.4173	0.333216	0.508482
	0.303225	0.4173	0.33423	0.511836
	0.30459	0.41964	0.335478	0.511836
	0.30459	0.42003	0.335478	0.512304
	0.30459	0.42003	0.335478	0.512967
	0.30459	0.420966	0.335478	0.514293
	0.30459	0.421863	0.335478	0.524043
	0.30459	0.421863	0.337233	0.524706
	0.30459	0.421863	0.337233	0.525057
	0.30459	0.421863	0.337233	0.530439
	0.30459	0.427674	0.337506	0.530439
	0.30459	0.428103	0.338013	0.536016
	0.30459	0.428103	0.338013	0.538668
	0.305994	0.429	0.338247	0.539331
	0.306813	0.429195	0.338988	0.54912
	0.308178	0.43056	0.338988	0.562458
	0.308178	0.430755	0.34125	0.568503
	0.308178	0.431652	0.34125	0.577473
	0.308997	0.432159	0.3432	0.585
	0.308997	0.432159	0.344175	0.585
	0.310089	0.432159	0.346164	0.605748
	0.310089	0.435825	0.346866	0.627939
	0.312	0.43602	0.348816	0.636675
	0.312	0.43602	0.348816	0.639639
	0.312	0.436995	0.348816	0.655512
	0.312273	0.438204	0.350025	0.664131
	0.312273	0.438204	0.350025	0.681096
	0.312624	0.441246	0.351	0.774111
	0.313092	0.441636	0.351	0.822705
	0.313092	0.441636	0.351
	0.314418	0.442767	0.351
	0.314418	0.444678	0.353145
	0.314418	0.444678	0.353145
	0.314418	0.444678	0.353145
	0.314418	0.445107	0.353145
	0.314418	0.445536	0.353145
	0.314418	0.448929	0.353652
	0.314418	0.450177	0.353652
	0.314418	0.451269	0.354822
	0.314418	0.451269	0.354822
	0.314418	0.452283	0.355056
	0.314418	0.45357	0.356967
	0.314418	0.45357	0.357669
	0.314418	0.456495	0.358605
	0.314418	0.456495	0.35958
	0.314418	0.456495	0.35958
	0.314418	0.457977	0.362154
	0.314691	0.4602	0.364221
	0.314691	0.463515	0.364923
	0.314691	0.464022	0.366093
	0.316563	0.465153	0.367692
	0.318318	0.465465	0.367926
	0.319839	0.466752	0.367926
	0.320697	0.468117	0.367926
	0.321087	0.468741	0.367926
	0.321087	0.469638	0.369525
	0.321594	0.469638	0.369759
	0.321594	0.469638	0.369993
	0.321594	0.469638	0.369993
	0.321594	0.469638	0.369993
	0.321594	0.469638	0.369993
	0.321594	0.471237	0.371826
	0.321867	0.471237	0.372255
	0.322764	0.471627	0.374985
	0.32292	0.472056	0.375219
	0.324987	0.472485	0.377013
	0.324987	0.474474	0.37791
	0.324987	0.476073	0.37791
	0.324987	0.476073	0.37791
	0.324987	0.476073	0.37791
	0.324987	0.476931	0.378573
	0.325572	0.480987	0.378573
	0.325767	0.482391	0.378573
	0.32604	0.482391	0.379002
	0.32604	0.482391	0.379665
	0.32604	0.482586	0.380562
	0.328107	0.482781	0.382356
	0.329511	0.487266	0.384111
	0.330915	0.4875	0.384969
	0.330915	0.4875	0.386061
	0.330915	0.48789	0.386061
	0.331071	0.487968	0.386061
	0.331422	0.48906	0.386061
	0.332085	0.490035	0.386529
	0.332202	0.493311	0.387816
	0.332943	0.493701	0.387816
	0.332943	0.494169	0.387816
	0.333216	0.495027	0.387816
	0.333216	0.496392	0.389571
	0.333216	0.496392	0.389571
	0.333216	0.49686	0.389571
	0.333216	0.497172	0.39
	0.333216	0.498303	0.39
	0.333216	0.499434	0.390234
	0.333216	0.499434	0.390234
	0.333801	0.499824	0.391092
	0.335478	0.501345	0.391092
	0.335478	0.501813	0.391092
	0.335478	0.506259	0.39195
	0.337233	0.506259	0.39195
	0.338013	0.506337	0.39195
	0.338013	0.507	0.39195
	0.338988	0.507	0.393003
	0.340236	0.507	0.393432
	0.340236	0.507	0.393432
	0.340548	0.507	0.395382
	0.340548	0.508482	0.395382
	0.340548	0.508482	0.395382
	0.34125	0.508482	0.39624
	0.341991	0.5148	0.397722
	0.341991	0.5148	0.397917
	0.3432	0.519012	0.398775
	0.3432	0.519246	0.40131
	0.3432	0.519987	0.401544
	0.3432	0.520338	0.401544
	0.344175	0.522912	0.401544
	0.344994	0.523224	0.402987
	0.344994	0.524706	0.403221
	0.345423	0.524706	0.403221
	0.345423	0.525057	0.403221
	0.345423	0.526851	0.403845
	0.345423	0.527904	0.403845
	0.34554	0.529815	0.404898
	0.348816	0.530439	0.40716
	0.348816	0.530439	0.40716
	0.348816	0.530439	0.40716
	0.348816	0.530439	0.408018
	0.349791	0.53547	0.408213
	0.349791	0.537927	0.412932
	0.351234	0.5382	0.413127
	0.351234	0.539292	0.413751
	0.351546	0.539331	0.41457
	0.351546	0.541788	0.41457
	0.351546	0.544284	0.41457
	0.351546	0.546351	0.41457
	0.353145	0.547404	0.41457
	0.353145	0.54912	0.416013
	0.353301	0.54912	0.41964
	0.353652	0.551538	0.42003
	0.353652	0.553332	0.42003
	0.354822	0.553527	0.42003
	0.354822	0.554307	0.42003
	0.355056	0.554307	0.42003
	0.355056	0.555828	0.42003
	0.356967	0.558402	0.42003
	0.357669	0.558402	0.42003
	0.358605	0.564408	0.421863
	0.35958	0.565032	0.421863
	0.35958	0.565851	0.421863
	0.35958	0.56784	0.421863
	0.35958	0.568503	0.423267
	0.35958	0.570804	0.423267
	0.35958	0.571116	0.423267
	0.35958	0.572013	0.424437
	0.35958	0.573846	0.424437
	0.35958	0.579774	0.425841
	0.35958	0.579774	0.425841
	0.362154	0.585	0.425841
	0.362154	0.590187	0.425841
	0.363987	0.590187	0.425841
	0.364221	0.590889	0.428805
	0.364923	0.605436	0.430755
	0.364923	0.605748	0.432159
	0.364923	0.606957	0.432159
	0.366093	0.608634	0.432744
	0.366093	0.60918	0.434499
	0.366093	0.60918	0.434499
	0.366327	0.620646	0.435825
	0.366327	0.620646	0.43602
	0.366327	0.622167	0.43602
	0.366366	0.632619	0.43602
	0.36699	0.642291	0.43602
	0.367692	0.643188	0.43602
	0.367926	0.648219	0.441441
	0.367926	0.667563	0.441987
	0.367926	0.69108	0.441987
	0.367926	0.694356	0.441987
	0.369525	0.703092	0.442767
	0.369759	0.756444	0.442767
	0.369759	0.794001	0.442767
	0.369993	0.827307	0.443703
	0.369993	0.83304	0.444678
	0.369993	0.843687	0.444678
	0.369993	0.442071	0.444678
	0.370617	0.199042	0.444678
	0.371007	0.322485	0.446745
	0.371826	0.319392	0.44733
	0.371826	0.241382	0.447681
	0.372255	0.300913	0.448266
	0.372528	0.234231	0.448266
	0.372528	0.26946	0.451269
	0.373191	0.284042	0.452205
	0.374283	0.234231	0.453531
	0.375102	0.311478	0.454077
	0.375219	0.327868	0.454818
	0.377013	0.41359	0.455013
	0.377208	0.391979	0.456495
	0.37791	0.535948	0.456495
	0.37791	0.388323	0.456495
	0.378612	0.263756	0.456495
	0.379002	0.258614	0.457977
	0.379002	0.227242	0.457977
	0.380562	0.216315	0.457977
	0.382356	0.254758	0.45942
	0.383877	0.321641	0.459615
	0.383877		0.459615
	0.384111		0.459615
	0.384111		0.459615
	0.384111		0.460005
	0.384111		0.461643
	0.384111		0.461643
	0.384111		0.465114
	0.384111		0.465465
	0.384111		0.466011
	0.384618		0.468897
	0.386061		0.469638
	0.386061		0.469638
	0.386061		0.469638
	0.386529		0.469638
	0.386529		0.469638
	0.387075		0.469638
	0.387816		0.469638
	0.39		0.471042
	0.390234		0.471042
	0.390234		0.471042
	0.390468		0.471042
	0.391599		0.471042
	0.39195		0.471042
	0.39195		0.471042
	0.39195		0.471042
	0.39195		0.471042
	0.39195		0.473226
	0.39195		0.476073
	0.393432		0.476775
	0.393432		0.477282
	0.394836		0.477282
	0.395382		0.478023
	0.395382		0.478023
	0.395382		0.478023
	0.396006		0.479427
	0.397722		0.479427
	0.397722		0.481182
	0.397956		0.481182
	0.398775		0.482391
	0.401193		0.482391
	0.40131		0.483093
	0.401544		0.483639
	0.401544		0.485355
	0.401544		0.487266
	0.401544		0.487266
	0.401544		0.487968
	0.401544		0.48867
	0.401544		0.491439
	0.402012		0.493311
	0.402012		0.493311
	0.402012		0.493311
	0.403221		0.494013
	0.403845		0.495534
	0.403845		0.496392
	0.404469		0.496743
	0.404898		0.497562
	0.404898		0.497757
	0.406146		0.499434
	0.40716		0.499434
	0.40716		0.499434
	0.40716		0.499434
	0.40716		0.499434
	0.40716		0.50232
	0.408213		0.506337
	0.408213		0.506337
	0.409968		0.507
	0.409968		0.507
	0.409968		0.507663
	0.409968		0.512148
	0.409968		0.512967
	0.413673		0.512967
	0.41457		0.512967
	0.41457		0.512967
	0.41457		0.512967
	0.415389		0.51558
	0.416208		0.51558
	0.416793		0.517569
	0.416871		0.519012
	0.418626		0.519012
	0.41925		0.519012
	0.42003		0.520338
	0.42003		0.523224
	0.42003		0.524706
	0.42003		0.524706
	0.421863		0.524706
	0.421863		0.524706
	0.421863		0.526461
	0.421863		0.530439
	0.421863		0.530439
	0.423267		0.530439
	0.423462		0.531102
	0.424437		0.533013
	0.425061		0.533013
	0.425061		0.533481
	0.425841		0.533481
	0.425841		0.535392
	0.427674		0.535548
	0.428103		0.536016
	0.428805		0.536952
	0.429		0.541788
	0.429		0.543192
	0.429		0.546624
	0.429		0.54678
	0.429195		0.551538
	0.429429		0.551538
	0.43056		0.553527
	0.430755		0.553527
	0.430755		0.554307
	0.430755		0.55536
	0.430755		0.556413
	0.432159		0.558987
	0.43602		0.558987
	0.43602		0.559143
	0.43602		0.56082
	0.43602		0.56082
	0.43602		0.570804
	0.436995		0.573339
	0.438204		0.579774
	0.438204		0.580944
	0.439959		0.581373
	0.440583		0.585
	0.441246		0.585156
	0.441246		0.589602
	0.441441		0.59202
	0.441987		0.594048
	0.442767		0.594048
	0.443703		0.595296
	0.443703		0.599274
	0.444678		0.613197
	0.444678		0.624117
	0.444678		0.624663
	0.445536		0.628329
	0.445536		0.639639
	0.447681		0.64545
	0.448266		0.650013
	0.4485		0.663
	0.448929		0.669201
	0.449865		0.675012
	0.450528		0.675636
	0.451269		0.676143
	0.451269		0.677118
	0.452205		0.692406
	0.452205		0.702468
	0.452751		0.703677
	0.454818		0.719121
	0.454818		0.755781
	0.454818		0.755781
	0.456495		0.759369
	0.456495		0.827307
	0.456495		0.867204
	0.456651
	0.457236
	0.457977
	0.457977
	0.460707
	0.462267
	0.465114
	0.468
	0.468
	0.468
	0.468741
	0.469638
	0.469638
	0.469638
	0.469638
	0.471042
	0.471042
	0.471237
	0.472056
	0.473226
	0.473343
	0.474474
	0.474474
	0.474474
	0.476073
	0.476775
	0.47814
	0.479427
	0.479739
	0.481182
	0.482781
	0.483093
	0.485355
	0.485355
	0.48789
	0.487968
	0.48867
	0.48906
	0.48906
	0.493311
	0.493311
	0.494013
	0.494169
	0.496392
	0.497562
	0.498303
	0.499434
	0.499434
	0.499434
	0.501813
	0.50232
	0.503217
	0.504816
	0.507
	0.508482
	0.512967
	0.516087
	0.519012
	0.519012
	0.520338
	0.520338
	0.52065
	0.5226
	0.523224
	0.523224
	0.524043
	0.524706
	0.526461
	0.526851
	0.529737
	0.530439
	0.530439
	0.530439
	0.535548
	0.536016
	0.536952
	0.539292
	0.541008
	0.543036
	0.546
	0.546624
	0.54678
	0.547404
	0.54912
	0.550524
	0.554307
	0.554307
	0.55536
	0.555828
	0.558402
	0.558402
	0.558402
	0.558402
	0.56082
	0.56082
	0.56082
	0.562458
	0.562458
	0.562458
	0.564408
	0.564408
	0.5655
	0.565851
	0.566826
	0.571545
	0.577278
	0.577473
	0.579774
	0.579774
	0.579774
	0.580944
	0.585
	0.585
	0.585156
	0.588588
	0.589602
	0.590187
	0.590187
	0.593073
	0.593073
	0.594048
	0.595296
	0.595296
	0.596583
	0.599274
	0.599274
	0.604812
	0.608634
	0.611559
	0.613197
	0.624663
	0.627939
	0.628875
	0.632619
	0.637416
	0.637572
	0.639639
	0.643812
	0.64467
	0.64545
	0.645567
	0.650013
	0.651729
	0.654069
	0.665028
	0.669201
	0.673257
	0.675012
	0.675636
	0.675987
	0.676143
	0.681096
	0.689169
	0.691626
	0.692406
	0.702468
	0.703677
	0.706329
	0.719121
	0.719121
	0.721773
	0.742014
	0.759369
	0.769197
	0.776334
	0.777621
	0.788736
	0.801645
	0.82017
	0.855348
	0.955695
	0.976755
	0.97812
	Supplementary Fig. 8b
	Control	MirA	MirA∆PE	MirA∆AH
	165	168	165	180
	127	158	160	138
	151	154	140	168
	126	128	111	177
	94	144	135	97
	140	143	140	144
	91	93	85	94
	55	56	62	135
	92	78	60	95
	106	185	174	109
	48	58	55	41
	176	180	169	181
	108	138	130	111
	117	99	84	121
	244	222	209	200
	255	271	240	109
	158	165	184	188
	175	96	107	48
	68	115		271
	201	122
	138
	122
	Supplementary Fig. 8c
		Control			MirA
	Protrusion	0	0	0	5.8	7.3	9.6
	Spread	0	0	0	4.8	5.6	6.6
	Supplementary Fig. 10b
	[MirA]	Arp2/3 + MirA				MirA			N-WASP + MirA
	4e-07	0.97	1.1	0.99	1.1	1.14	1.01	1.18	1.3	1.29
	2e-07	0.96	1.02	0.98	0.97	1.27	1.11	1.22	1.25	1.31
	5e-08	1.05	0.94	0.98	1.07	1.14	1.1	1.15	1.06	1.36
	1e-08	1.02	0.97	0.99	0.98	1.08	1.05	1.08	1.12	1
